# Supplementary material for: A mathematical model to assess the effects of COVID-19 on the cardiocirculatory system
Source: Sci Rep. 2024 Apr 9;14:8304. doi: 10.1038/s41598-024-58849-3 (PMC11004160; doi:10.1038/s41598-024-58849-3)
Supplement: Supplementary file 2 — Supplementary Tables. [file 41598_2024_58849_MOESM2_ESM.xlsx]

## Sheet: Title and authors
A mathematical model to assess the effects of COVID-19 on the cardiocirculatory system
Andrea Tonini, Christian Vergara, Francesco Regazzoni, Luca Dedè, Roberto Scrofani, Chiara Cogliati & Alfio Quarteroni

## Sheet: Supp Table S1
	Physical quantities	Unit of measure	Description	Estimated measurment error
Inputs of the model	HR	min-1	Heart rate
	BSA	m2	Body surface area
Inputs of the calibration	RVFAC	-	Right ventricular fractional area change
	TAPSE	mm	Tricuspid annular plane systolic excursion
PQ1	LAI-Vmax	mL/m2	Indexed maximal left atrial volume	0.05
	LVI-EDV	mL/m2	Indexed left ventricular end diastolic volume	0.05
	LVESV	mL	Left ventricular end systolic volume	0.05
	LVEF	-	Left ventricular ejection fraction	0.04
	max ∇PrAV	mmHg	Maximal right atrioventricular pressure gradient	0.04
	SAPmax	mmHg	Systolic systemic arterial pressure	0.04
	SAPmin	mmHg	Diastolic systemic arterial pressure	0.05
	PAPmax	mmHg	Systolic pulmonary arterial pressure	0.05
PQ2	RVPmax	mmHg	Maximal right ventricular pressure
	PAPmin	mmHg	Diastolic pulmonary arterial pressure
	PAPmean	mmHg	Mean pulmonary arterial pressure
	PWPmin	mmHg	Minimal pulmonary wedge pressure
	PWPmean	mmHg	Mean pulmonary wedge pressure
	LVSV	mL	Left ventricular stroke volume
	CI	L/min/m2	Cardiac index
	LAPmax	mmHg	Maximal left atrial pressure
	LAPmean	mmHg	Mean left atrial pressure
	LVPmax	mmHg	Maximal left ventricular pressure
	RAI-Vmax	mL/m2	Indexed maximal right atrial volume
	RVI-EDV	mL/m2	Indexed right ventricular end diastolic volume
	RVEF	-	Right ventricular ejection fraction
	SVR	mmHg min/L	Systemic vascular resistance
	PVR	mmHg min/L	Pulmonary vascular resistance
	LAPmin	mmHg	Minimal left atrial pressure
	LVPmin	mmHg	Minimal left ventricular pressure
	RVI-ESV	mL/m2	Indexed right ventricular end systolic volume
	RAPmax	mmHg	Maximal right atrial pressure
	RAPmin	mmHg	Minimal right atrial pressure
	RAPmean	mmHg	Mean right atrial pressure
	RVPmin	mmHg	Minimal right ventricular pressure
	Shunt Fraction	-	Shunt fraction
Supplementary Table S1. Physical quantities considered in this study: inputs of the lumped parameter model, inputs of the calibration procedure, physical quantities of clinical interest PQ1 (computed by the model and available as clinical data) and PQ2 (computed by the model). For PQ1 the estimated measurement error is available.

## Sheet: Supp Table S2
Clinical characteristics												Inputs of the model		Inputs of the calibration		Clinical data
Patient	Gender (M = 0, F = 1)	Age	Arterial hypertension (No = 0, Yes = 1)	Diabetes mellitus (No = 0, Yes = 1)	ECG anomalies (None = 0, Present = 1)	Cronic heart failure (No = 0, Yes = 1)	Ischemic heart disease (No = 0, Yes = 1)	Chronic obstructive bronchitis (No = 0, Yes = 1)	Atrial fibrillation (No = 0, Yes = 1)	CPAP (No = 0, Yes = 1)	Exitus (Dead = 0, Recovered = 1)	Heart rate [min-1]	Body surface area [m2]	Right ventricular fractional area change [%]	Tricuspid annular plane systolic excursion [mm]	Left atrial maximal volume [mL]	Left ventricular end diastolic volume [mL]	Left ventricular end systolic volume [mL]	Left ventricular ejection fraction [%]	Right atrioventricular pressure gradient [mmHg]	Systolic systemic arterial pressure [mmHg]	Diastolic systemic arterial pressure [mmHg]	Systolic pulmonary arterial pressure [mmHg]
1	0	36	0	0	0	0	0	0	0	0	0	77	1.88	51	22	40	85	28	66.6	20	115	60	25
2	1	51	0	0	0	0	0	0	0	0	0	63	1.76	45	25	48	101	64	63.6		120	70
3	1	72	1	0	0	0	0	0	0	0	0	66	1.61				60	26	56		140	75
4	1	79	1	0		0	0	0	0	1	1	76	1.51	41	22	38	67	19	70		125	60
5	0	50	1	0	0	0	0	0	0	1	0	75	1.89	45	25	82	140		70	35	135	75
6	1	75	1	0	0	0	0	1	0	0	0	80	1.54	53	24	36	106	70	35	21	100	55	25
7	0	65	1	0	0	0	0	0	0	1	0	65	1.82	48	25	75	120	41	65		110	60
8	0	89	1	1	1	0	1	0	1	1	1	81	1.8	38	18	50	113	29	70		120	60
9	0	28	0	0	0	0	0	0	0	0	0	75	1.94	50		48	123	43	65	17	120	70	22
10	1	86	1	0	0	1	0	0	0	0	0	84	1.78	34	18	78	105	54	50	23	120	80	28
11	0	56	0	0	0	0	0	0	0	1	0	90	1.84	55	20	55	114	39	65	30	140	90	35
12	0	73	0	0	0	0	0	0	0	0	1	85	1.44	50	23	42	83	24	64		120	60
13	0	77	1	0	0	0	0	0	1	1	1	90	1.78	43	24	23	84	29	68		145	80
14	1	38	0	0	0	0	0	0	0	0	0	65	1.77	48	28	40	92	24	74	14	105	60	25
15	1	59	0	1	0	0	0	0	0	1	0	94	1.84	42	18	49	64	24	67	17	130	80	22
16	0	87	0	0	1	1	0	1	0	1	0	70	1.82	47	26	140	95	36	62	27	120	85	36
17	0	72	1	0	0	0	0	0	0	0	0	72	1.84	59	24	60	117	37	68	15	125	70	20
18	0	59	0	0	0	0	0	0	0	1	0	92	1.92	54	23	44	120	39	68	29	113	65	34
19	0	77	0	1	0	0	0	0	1	1	0	78	1.85	45	26	69	109	38	65	26	120	60	31
20	0	42	0	0	0	0	0	0	0	0	0	85	1.71	60	25	61	84	33	59	20	105	75	25
21	0	64	1	0	0	0	0	0	0	1	1	88	2		22	82	127	47	63	26	135	80	36
22	1	66	0	0	0	0	0	0	0	0	0	76	1.58	63	24	54	84	22	73	20	133	70	30
23	0	57	0	0	0	0	0	0	0	0	0	100	1.86	48	28	59	107	35	67	17	125	80	27
24	0	43	0	0	0	0	0	0	0	0	0	85	1.86	43	20	44	112	45	60	18	120	75	23
25	0	55	0	0	0	0	0	0	0	0	0	63	1.88	39	24	35	100	30	70	16	90	65	21
26	1	52	1	0	1	0	0	0	0	0	0	68	1.71	58	24	58	76	26	64	16	120	80	21
27	0	54	0	0	0	0	0	0	0	0	0	90	1.82	53	23	54	103	23	73	28	135	86	33
28	0	77	1	1	0	0	1	0	0	0	0	60	1.95	45	27	63	100	40	60	22	130	70	27
29	0	79	1	1	0	0	0	1	0	0	0	80	1.66	44	22	50	110	33	70	20	135	70	25
30	1	81	1	1	1	0	0	0	1	0	0	60	1.88	53	18	120	104	40	61	35	130	70	40
31	0	37	1	0	0	0	0	0	0	0	0	90	1.75	43	28	42	116	35	70		150	90
32	0	58	0	0	1	0	0	0	1	0	0	62	1.97	46	23	123	110	44	60		105	80	28
33	0	66	0	0	0	0	0	0	0	0	0	85	1.82	57		63	110	37	66		135	90
34	0	31	0	0	0	0	0	0	0	0	0	70	1.79	45	21	61	91	38	58	18	110	70
35	1	25	0	0	0	0	0	0	0	0	0	85	1.62	43	20	63	114	37	67		135	85
36	1	71	0	0		0	0	0	0	1	0	82	1.66	60	19	48	66	23	65	20	110	50	25
37	0	40	0	0	0	0	0	0	0	0	1	68	2.06	50		70	129	44	66		120	80
38	1	47	0	0	1	0	0	0	0	0	0	74	1.77	50	26	24	67	19	71		95	60
39	1	78	0	0	0	0	0	0	0	1	1	95	1.47				42	12	72		110	50
40	0	63	0	0	0	0	0	0	0	0	0	58	2.1	48	21	70	133	65	60	25	110	60	30
41	1	83	1	0	0	0	0	0	0	0	1	115	1.91	46	21	27	55	21	70	28	130	70	33
42	0	57	1	0	0	0	0	0	0	1	1	74	1.74	39		45	85	30	63	20	125	70	25
43	0	40	0	0	0	0	0	0	0	0	0	63	1.89	49	21	74	126	51	59.3	23	130	70	28
44	0	47	0	0	0	0	0	0	0	0	0	96	2.09	46	18	55	112	40	65.1	32	135	70	37
45	0	59	0	0	0	0	0	0	0	0	0	72	1.83	40	23	49	98	31	67.5	20	100	60	25
46	1	58	0	0	0	0	0	0	0	0	0	74	1.39	40	18	40	78	25	69	22	95	50	27
47	0	80	1	1	1	1	0	0	1	0	0	62	1.88	30	16	156	180	96	48	38	150	90
48	0	46	0	0	0	0	0	0	0	0	0	82	1.75	52	30	87	118	43	63	29	115	65	35
49	1	87	1	0	0	0	0	0	0	0	0	72	1.83	46	22	80	120	80	38	25	140	70	30
50	1	93	1	0	1	0	0	0	0	0	0	77	1.63	47	21	47	75	23	68	23	115	55	28
51	0	29	0	0	0	0	0	0	0	0	0	88	1.82	43	23	60	99	24	75	22	110	60	25
52	0	37	0	0	0	0	0	0	0	0	0	61	1.82	45	25	45	122	32	73	19	145	95	24
53	0	73	0	0	0	0	0	0	0	0	0	64	1.47	45	21	66	107	34	68	30	105	60	30
54	1	57	0	0	0	0	0	0	0	0	0	70	1.7	63	31	31	87	26	65	14	100	80	19
55	0	60	1	1	0	0	0	0	0	1	0	78	1.94	42	22	65	129	47	63	25	100	60	30
56	0	31	0	0	0	0	0	0	0	0	0	92	1.82	50	27	38	97	28	71	21	120	90	26
57	0	45	0	0	0	0	0	0	0	0	0	77	2.05	48	27	40	134	48	64		100	70
58	1	48	0	0	0	0	0	0	0	0	0	107	1.7	47		42	82	29	64		120	80
Supplementary Table S2. Clinical measurements provided by Ospedale Luigi Sacco in Milan, Italy. In green and red are highlighted patients related to a successful calibration or not, respectively.

## Sheet: Supp Table S3
Parameter	Unit of measure	Description	Value for an healthy ideal person	Range/values for calibration	THB = Heartbeat period
tCLA	s	Time of left atrial contraction	0.75*THB	0.75*THB
TCLA	s	Duration of left atrial contraction	0.10*THB	0.10*THB
tRLA	s	Time of left atrial relaxation	tCLA+TCLA	tCLA+TCLA
TRLA	s	Duration of left atrial relaxation	0.80*THB	0.80*THB
tCLV	s	Time of left ventricular contraction	0	0
TCLV	s	Duration of left ventricular contraction	0.265*THB	0.265*THB
tRLV	s	Time of left ventricular relaxation	tCLV+TCLV	tCLV+TCLV
TRLV	s	Duration of left ventricular relaxation	0.40*THB	0.40*THB
tCRA	s	Time of right atrial contraction	0.80*THB	0.80*THB
TCRA	s	Duration of right atrial contraction	0.10*THB	0.10*THB
tRRA	s	Time of right atrial relaxation	tCRA+TCRA	tCRA+TCRA
TRRA	s	Duration of right atrial relaxation	0.70*THB	0.70*THB
tCRV	s	Time of right ventricular contraction	0	0
TCRV	s	Duration of right ventricular contraction	0.30*THB	0.30*THB
tRRV	s	Time of right ventricular relaxation	tCRV+TCRV	tCRV+TCRV
TRRV	s	Duration of right ventricular relaxation	0.40*THB	0.40*THB
EALA	mmHg/mL	Left atrial active elastance	0.38	[0.048,0.665]
EBLA	mmHg/mL	Left atrial passive elastance	0.27	[0.068,0.473]
V0LA	mL	Left atrial unstressed volume	2.3085	[0.58,4.04]
EALV	mmHg/mL	Left ventricular active elastance	2.7	[0.34,4.73]
EBLV	mmHg/mL	Left ventricular passive elastance	0.069	[0.017,0.121]
V0LV	mL	Left ventricular unstressed volume	3.541	[0.89,6.20]
EARA	mmHg/mL	Right atrial active elastance	0.126	[0.016,0.221]
EBRA	mmHg/mL	RIght atrial passive elastance	0.195	[0.049,0.341]
V0RA	mL	Right atrial unstressed volume	3.5385	[0.89,6.19]
EARV	mmHg/mL	Right ventricular active elastance	0.43	The range depends on RVFAC and TAPSE
EBRV	mmHg/mL	RIght ventricular passive elastance	0.041264	[0.010,0.072]
V0RV	mL	Right ventricular unstressed volume	8.4067	[2.10,14.71]
Rmin	mmHg s/mL	Minimal valve resistance	0.0062872	[1.57E-03,1.10E-02]
Rmax	mmHg s/mL	Maximal valve resistance	94168	[23542,164794]
RARSYS	mmHg s/mL	Systemic arterial resistance	0.5911	[0.15,3.10]
CARSYS	mL/mmHg	Systemic arterial compliance	1.3315	[0.11,2.33]
LARSYS	mmHg s2/mL	Systemic arterial inertia	0.00020643	[5.16E-05,3.61E-04]
RCSYS	mmHg s/mL	Systemic capillary resistance	0.0217	[0.005,0.114]
CCSYS	mL/mmHg	Systemic capillary compliance	0.27981	[0.023,0.490]
RVENSYS	mmHg s/mL	Systemic venous resistance	0.3596	[0.090,1.888]
CVENSYS	mL/mmHg	Systemic venous compliance	75	[6.25,131.25]
LVENSYS	mmHg s2/mL	Systemic venous inertia	2.0643e-05	[5.16E-06,3.61E-05]
RARPUL	mmHg s/mL	Pulmonary arterial resistance	0.0714	[0.018,0.375]
CARPUL	mL/mmHg	Pulmonary arterial compliance	6.0043	[0.50,10.51]
LARPUL	mmHg s2/mL	Pulmonary arterial inertia	2.0643e-05	[5.16E-06,3.61E-05]
RCPUL	mmHg s/mL	Oxygenated pulmonary capillary resistance	0.017538	0.017538
CCPUL	mL/mmHg	Oxygenated pulmonary capillary compliance	5.7803	[1.45,10.12]
RSH	mmHg s/mL	Non-oxygenated pulmonary capillary resistance	0.35174	[0.0075,0.616]
CSH	mL/mmHg	Non-oxygenated pulmonary capillary compliance	0.049043	[0.0041,0.086]
RVENPUL	mmHg s/mL	Pulmonary venous resistance	0.0375	[0.0094,0.197]
CVENPUL	mL/mmHg	Pulmonary venous compliance	13.181	[1.10,23.07]
LVENPUL	mmHg s2/mL	Pulmonary venous inertia	2.0643e-05	[5.16E-06,3.61E-05]
Supplementary Table S3. Parameters of the lumped parameter model. Fourth column: reference values of parameters used for the representative healthy case. Last column: ranges/values of parameters during the calibration. According to the Supplementary Table S4, not all the parameters will vary in their ranges.

## Sheet: Supp Table S4
Parameters/ Model outputs	LAI-Vmax	LVI-EDV	LVESV	LVEF	max ∇PrAV	SAPmax	SAPmin	PAPmax	RVPmax	PAPmin	PAPmean	PWPmin	PWPmean	LVSV	CI	LAPmax	LAPmean	LVPmax	RAI-Vmax	RVI-EDV	RVEF	SVR	PVR	LAPmin	LVPmin	RVI-ESV	RAPmax	RAPmin	RAPmean	RVPmin	Shunt Fraction
EALA	0.152037	0.0133756	0.0010743	0.0307026	0.0433687	0.0129139	0.00264157	0.0420551	0.0424636	0.0381995	0.0414737	0.0271557	0.0237063	0.0547151	0.0547151	0.00430264	0.0417765	0.0131245	0.0290001	0.0039838	0.0494704	0.0418411	0.0294469	0.0879705	0.0315445	0.0186647	0.0245278	0.00625639	0.0177945	0.00196369	0.0056054
EBLA	0.378443	0.0179485	0.020091	0.00929682	0.0771285	0.00282194	0.0140069	0.0746919	0.0734842	0.0814745	0.0776559	0.152974	0.153598	0.0014641	0.0014641	0.123451	0.200812	0.00282246	0.030706	0.042317	0.0406124	0.00614758	0.0325581	0.147903	0.0415364	0.0464235	0.0344827	0.035333	0.0340245	0.0405021	0.0284916
V0LA	0.0690386	0.00294131	0.00595498	0.0131876	0.00617701	0.00209504	0.0118541	0.00528216	0.00549785	0.014996	0.0101477	0.00577107	0.00695689	0.00949967	0.00949967	0.00594975	0.00436602	0.00204784	0.00122353	0.0090539	0.00124442	0.0206823	0.021529	0.00336383	0.00243103	0.00797986	0.0025646	0.00293898	0.00150586	0.00289824	0.0133492
EALV	0.345852	0.631424	0.71071	0.790737	0.0881035	0.0808544	0.0789652	0.0769956	0.0734441	0.109549	0.0924224	0.274091	0.275877	0.0651066	0.0651066	0.432158	0.443061	0.0803221	0.0183703	0.0205859	0.120448	0.00181762	0.00554127	0.514749	0.595656	0.0400686	0.00652392	0.00193637	0.0057774	0.019305	0.0144179
EBLV	0.310175	0.0991545	0.0845159	0.0110093	0.0684032	0.0753926	0.0613257	0.0581952	0.056718	0.0924184	0.0743741	0.260731	0.260568	0.0839852	0.0839852	0.369935	0.426347	0.0756567	0.0142873	0.0286516	0.146803	0.0295428	0.00546588	0.445677	0.44408	0.0540951	0.0131113	0.0189367	0.000127164	0.0318918	0.0205899
V0LV	0.00474516	0.0259573	0.0323241	0.055278	0.0034028	0.0212687	0.0131994	0.00828246	0.00941592	0.00773897	0.00812925	0.00529393	0.00426421	0.0134834	0.0134834	0.00243032	0.00529576	0.0213291	0.0145635	0.0212176	0.0223227	0.0143968	0.0189723	0.0102572	0.00921368	0.0202423	0.0225255	0.0283487	0.0280511	0.0267283	0.0202218
EARA	0.0545742	0.0350229	0.0260873	0.00361895	0.0402783	0.0319766	0.0210025	0.0372215	0.0380418	0.0319273	0.0344925	0.0522719	0.0530658	0.0427587	0.0427587	0.0516247	0.0375347	0.0320588	0.115044	0.0555372	0.0115188	0.0115272	0.00038591	0.0255436	0.0380114	0.0517468	0.00356709	0.0284228	0.00761759	0.0132927	0.00515427
EBRA	0.00747983	0.0087647	0.0023706	0.0126156	0.0963176	0.0335468	0.032613	0.0313096	0.0317731	0.0285228	0.0304511	0.0237058	0.0221616	0.0251608	0.0251608	0.0136144	0.0207745	0.0335907	0.35727	0.0358042	0.00335222	0.0215951	0.0106017	0.018349	0.0134227	0.033128	0.2227	0.0712075	0.171832	0.0299213	0.027701
V0RA	0.00992802	0.0271714	0.0185007	0.00216887	0.0408097	0.0396215	0.0203235	0.0424486	0.041451	0.0462481	0.0448767	0.0125608	0.0128862	0.0392183	0.0392183	0.00531984	0.0093136	0.0395908	0.0217786	0.0169666	0.00921088	0.00191692	0.0186259	0.00473992	0.00186417	0.00902542	0.025943	0.0268114	0.0277538	0.0219978	0.0126313
EARV	0.0964235	0.116704	0.0902389	0.0150104	0.22647	0.137874	0.0936608	0.121852	0.11949	0.119917	0.122372	0.130336	0.132018	0.13097	0.13097	0.100738	0.108081	0.138121	0.236608	0.562691	0.830757	0.0218127	0.0101624	0.0908722	0.0717865	0.663347	0.29777	0.461811	0.368663	0.53851	0.00453109
EBRV	0.0398216	0.0393156	0.0331159	0.0108755	0.138463	0.0437958	0.0396712	0.0320321	0.0337251	0.0268818	0.028203	0.0446213	0.0453778	0.034676	0.034676	0.037949	0.0331589	0.0437967	0.271491	0.100548	0.0599646	0.0310663	0.012778	0.0229909	0.0298121	0.104447	0.308002	0.443866	0.395803	0.459343	0.0020831
V0RV	0.0145016	0.00371427	0.00696755	0.00657852	0.00452144	0.0145195	0.0254773	0.00270142	0.00324585	0.00499682	0.0014429	0.00781669	0.00892457	0.0100752	0.0100752	0.00503889	0.0133402	0.0145376	0.00777205	0.0238479	0.0605675	0.0144493	0.0130106	0.0200891	0.00616822	0.0239413	0.00256485	0.0130985	0.00561502	0.0155306	0.0212461
Rmin	0.00950358	0.0271417	0.030372	0.0353785	0.02899	0.014297	0.0102983	0.00225107	0.0344376	0.000279729	0.00218372	0.0273195	0.0267138	0.00218031	0.00218031	0.0695664	0.0349073	0.00948622	0.0344821	0.0185154	0.0238727	0.0272242	0.0253922	0.0480357	0.0359672	0.0204745	0.0661466	0.0880932	0.0683027	0.00735005	0.000107422
Rmax	0.0113388	0.0258993	0.0277451	0.0123088	0.00478187	0.00899527	0.00495397	0.00837872	0.0088076	0.0103308	0.00909938	0.00912429	0.010587	0.00222018	0.00222018	0.0248426	0.0264886	0.00898124	0.018439	0.0236522	0.030364	0.00719907	0.043817	0.0286552	0.0307331	0.0269249	0.0222833	0.0229626	0.0215625	0.0265074	0.0167807
RARSYS	0.170558	0.313907	0.357987	0.46763	0.035105	0.669468	0.777259	0.0226957	0.0206971	0.0446523	0.0326631	0.146043	0.146739	0.0485895	0.0485895	0.227945	0.233029	0.667608	0.0208678	0.0122976	0.0603592	0.847102	0.0151218	0.264223	0.296147	0.000799764	0.038484	0.0290963	0.0375573	0.0173778	0.0335661
CARSYS	0.0559964	0.108077	0.124491	0.126747	0.0151502	0.240038	0.218767	0.00892933	0.00768517	0.01559	0.011412	0.0507215	0.0497653	0.0210325	0.0210325	0.0667719	0.0734942	0.239152	0.0261679	0.0128878	0.00711529	0.0305632	0.00126108	0.0878792	0.0969954	0.00824626	0.0223587	0.0203924	0.0228833	0.0137417	0.0158637
LARSYS	0.0187856	0.00624494	0.00805664	0.00199757	0.0136069	0.0116962	0.00863824	0.0140656	0.0129903	0.0101328	0.0119158	0.00877858	0.00696096	0.00421753	0.00421753	0.0202239	0.0157658	0.011667	0.0102107	0.00241185	0.000348731	0.00139139	0.0176077	0.0188757	0.0285699	0.00292591	0.00427172	0.0151116	0.00711941	0.011656	0.0141594
RCSYS	0.0111123	0.0145346	0.018737	0.0146472	0.00304021	0.0108524	0.00531213	0.000708271	0.000560328	0.0101937	0.00586667	0.00932624	0.00830143	0.00976654	0.00976654	0.0155482	0.00959888	0.0108646	0.00372482	0.00659875	0.0119053	0.00998118	0.0106115	0.0116497	0.0201817	0.00457305	0.00486658	0.0148396	0.0139489	0.01801	0.00994759
CCSYS	0.00364197	0.0272748	0.0290834	0.0201844	0.00288534	0.0259948	0.017831	0.0040066	0.00552459	0.00698093	0.00574779	0.0025181	0.00267301	0.0028083	0.0028083	0.0051154	0.000878915	0.0257976	0.00422414	0.0117239	0.0124078	0.0151307	0.013534	0.00218157	0.00625856	0.0138368	0.0172765	0.012602	0.0147898	0.0108425	0.0427346
RVENSYS	0.551413	0.47472	0.278647	0.262801	0.731388	0.493154	0.356129	0.793292	0.800429	0.746472	0.775464	0.644828	0.657436	0.84025	0.84025	0.553117	0.534111	0.495509	0.70847	0.640598	0.195041	0.509636	0.000250261	0.402683	0.292273	0.494509	0.741036	0.604562	0.703266	0.529431	0.0804546
CVENSYS	0.0769303	0.059527	0.0383722	0.00575801	0.0709281	0.117817	0.119529	0.0826751	0.0826106	0.0743911	0.0801309	0.0799292	0.0794637	0.0934282	0.0934282	0.0594032	0.0638916	0.117944	0.100084	0.0879131	0.0430135	0.00301627	0.0111831	0.0536469	0.0354283	0.0689333	0.0899286	0.0809583	0.0901707	0.0678891	0.052193
LVENSYS	0.00423304	0.0206102	0.0238525	0.0334675	0.0116664	0.0223652	0.0214527	0.00797623	0.00783247	0.0132205	0.0117849	0.00599502	0.0058588	0.00440072	0.00440072	0.000929015	0.00542551	0.0224059	0.0122571	0.00133174	0.015144	0.0360849	0.0116562	0.00634832	0.000707824	0.00327111	0.00475453	0.0139684	0.0100973	0.0091712	0.016543
RARPUL	0.0806808	0.0625997	0.0460092	0.00604116	0.261296	0.0781888	0.0696704	0.261103	0.247203	0.297678	0.293253	0.0804965	0.0824608	0.0785797	0.0785797	0.0722742	0.0643375	0.0785227	0.0826298	0.147484	0.289307	0.0156823	0.72246	0.0545574	0.0466744	0.183917	0.0945467	0.140398	0.11107	0.165868	0.00656692
CARPUL	0.0422744	0.0339569	0.0295555	0.00702145	0.0654409	0.0233386	0.0367038	0.0741583	0.0593756	0.13159	0.03631	0.0257601	0.0238936	0.0266343	0.0266343	0.0221619	0.0183445	0.0234835	0.00371463	0.0191619	0.05512	0.0115786	0.00640864	0.0103946	0.0213509	0.0248385	0.00718592	0.0140798	0.00976677	0.0178371	0.0158963
LARPUL	0.0139271	0.00387859	0.00412578	0.00214547	0.00399983	0.015734	0.00466895	0.00388938	0.00425257	0.00630054	0.00495957	0.00735422	0.0071911	0.000434139	0.000434139	0.000854006	0.00487897	0.0156983	0.0120739	0.00750751	0.0192345	0.00170811	0.0186051	0.00542152	0.00658979	0.00860662	0.00358866	0.0140043	0.00507162	0.00918118	0.0262513
CCPUL	0.0177774	0.042251	0.0284768	0.0110526	0.0407716	0.0548194	0.0502173	0.0406921	0.0419581	0.0382684	0.035041	0.0392446	0.039134	0.0619974	0.0619974	0.0454321	0.0410361	0.0550306	0.0256918	0.00534322	0.0268588	0.00919091	0.0221501	0.0267328	0.0139904	0.00476174	0.0289748	0.0225912	0.0280507	0.0129436	0.0100232
RSH	0.0533021	0.0481577	0.0383881	0.00351026	0.154349	0.0212575	0.0334152	0.141865	0.139228	0.179725	0.160424	0.0506887	0.0490906	0.0500408	0.0500408	0.0527044	0.0520549	0.0215049	0.033824	0.076611	0.148595	0.000504201	0.40902	0.0486431	0.0479386	0.097248	0.0256455	0.0546477	0.0368297	0.0701693	0.6198
CSH	0.00597796	0.0093367	0.0074185	0.000379457	0.00255491	0.0157763	0.0010484	0.00259864	0.00309417	0.00393691	0.000997045	0.00186835	0.00285086	0.00978553	0.00978553	0.000241889	0.00205754	0.0157944	0.00645413	0.00251906	0.00221176	0.00947782	0.0104599	0.00264464	0.00548877	0.0050861	0.00399256	0.000452334	0.0023707	0.00225549	0.00156942
RVENPUL	0.00943229	0.0414382	0.0316393	0.000870496	0.139264	0.0329942	0.0426924	0.121221	0.119382	0.165653	0.14192	0.4243	0.403137	0.0479013	0.0479013	0.0377403	0.0131871	0.0332107	0.0088938	0.0269594	0.117553	0.0150115	0.346035	0.0480684	0.0196395	0.0442057	0.0113125	0.0169053	0.0034577	0.0201953	0.0297541
CVENPUL	0.0284033	0.0231541	0.0130437	0.00346708	0.0108784	0.0510321	0.051504	0.00775906	0.0084567	0.0155093	0.0116113	0.057512	0.0322086	0.0428853	0.0428853	0.0284554	0.0308646	0.0511112	0.00433976	0.00463924	0.00608264	0.0199998	0.0151539	0.0246852	0.0218098	0.00572145	0.00140033	0.00568863	0.00349413	0.00215637	0.0188372
LVENPUL	0.0251595	0.0141329	0.0133532	0.00436338	0.0118549	0.0345116	0.0317886	0.0139106	0.013693	0.015855	0.0148462	0.00828668	0.00885381	0.00742586	0.00742586	0.00732426	0.0011396	0.0344549	0.0196221	0.0221865	0.0182989	0.0228318	0.0111373	0.000321391	0.00397081	0.0228295	0.010245	0.0197391	0.0155159	0.0189399	0.0333599
Supplementary Table S4. Absolute correlation coefficients between parameters and model outputs. The absolute correlation coefficients greater than 0.1 are highlighted in green.
